# Supplementary material for: Myopic Progression Associated with COVID-19 Pandemic in Korean Children with Myopia Using 0.01% Atropine Eyedrops
Source: Life (Basel). 2026 Mar 3;16(3):407. doi: 10.3390/life16030407 (PMC13027977; doi:10.3390/life16030407)
Supplement: Supplementary file 1 [file life-16-00407-s001.zip]

Archive with 1 entries (1 files):
- life-4075304-supplementary.pdf
